# Supplementary material for: Structural Basis and Inhibitor Development of SARS-CoV-2 Papain-like Protease
Source: Molecules. 2026 Jan 29;31(3):474. doi: 10.3390/molecules31030474 (PMC12899064; doi:10.3390/molecules31030474)
Supplement: Supplementary file 1 [file molecules-31-00474-s001.zip]

Archive with 2 entries (2 files):
- Appendix Table S1.pdf
- Appendix Table S2.pdf
